# Supplementary material for: Diversity of the immune microenvironment and response to checkpoint inhibitor immunotherapy in mucosal melanoma
Source: JCI Insight. 2024 Nov 8;9(21):e179982. doi: 10.1172/jci.insight.179982 (PMC11601749; doi:10.1172/jci.insight.179982)
Supplement: Supporting data values [file jciinsight-9-179982-s270.xlsx]

## Sheet: Fig. 3g
Location	CD8_T_cells_Zscore	Cytotoxic_cells_Zscore	IFNg_Zscore
Lower	-0.41763	-0.711912	-0.56482
Lower	-1.27431	-0.867429	-0.733865
Lower	0.369426	0.400826	0.500492
Lower	-0.0653518	-0.458349	-0.927603
Lower	0.111407	-0.513519	-0.427554
Lower	-1.02906	-0.803195	-0.4872
Lower	-1.45666	-0.897076	-0.574426
Lower	-0.682427	-0.623968	-1.58632
Lower	-0.643885	-0.398931	-0.338385
Lower	-0.495287	-0.640183	-0.711685
Lower	1.08677	1.42928	1.20569
Lower	0.119196	0.0226758	0.0293422
Lower	-0.489437	-0.375644	0.202495
Lower	-1.39563	-1.08397	-1.58702
Lower	-1.03386	-1.08082	-1.45048
Lower	0.552067	0.716568	0.659388
Lower	-0.0201904	-0.422086	-0.108586
Lower	0.0299535	-0.219181	-0.233889
Lower	-1.04985	-0.0394598	-1.05365
Lower	-0.798569	-0.945915	-1.62953
Lower	1.15124	1.37065	0.963537
Lower	0.0155663	-0.0294375	-0.0466429
Lower	2.12862	1.70042	1.97842
Lower	-0.278514	-0.465542	0.0518506
Lower	-1.16511	-0.378822	-0.567849
Lower	-1.27896	-1.45211	-0.520615
Lower	-0.043025	-0.368914	0.0235225
Lower	0.83534	0.240974	0.247933
Lower	0.665278	0.192909	0.403801
Lower	1.21625	0.704851	0.957586
Lower	0.704433	-0.0218347	0.623762
Lower	-1.57705	-1.58813	-1.50816
Lower	-0.615597	-0.0159604	-0.238371
Lower	-0.133378	-0.656905	-0.0230545
Lower	1.18024	1.02571	1.09604
Lower	-0.509859	-0.616889	-0.434057
Lower	-1.62679	-1.31417	-1.16839
Lower	-1.04112	-0.274525	-0.364064
Lower	0.994317	0.662608	0.608157
Lower	-1.22299	-1.20845	-0.967509
Lower	-1.35905	-1.21022	-0.906151
Lower	-0.570978	-0.0805304	-0.860679
Lower	-0.970761	-0.310252	-0.936599
Lower	0.767539	0.126761	0.389716
Lower	-0.0352838	0.362904	-0.0601409
Lower	0.679143	-0.0445185	-0.122855
Lower	0.302819	-0.00484528	0.400125
Lower	-1.40646	-1.17416	-0.860778
Lower	-1.38895	-0.978696	-1.4217
Lower	-0.20597	-0.69178	-0.671561
Lower	0.734571	0.734024	0.410546
Lower	0.289927	0.815514	0.441128
Lower	-1.27126	-0.233928	0.154895
Lower	-0.398901	-0.574974	-0.560219
Lower	0.211959	-0.0667991	0.178451
Lower	0.488697	0.451689	0.871989
Lower	2.22109	2.04547	2.3258
Lower	-0.282378	0.0981051	0.0916448
Upper	-0.531011	-0.244979	-0.455302
Upper	0.0643233	0.196858	0.337188
Upper	-0.742658	-0.825388	-0.568913
Upper	1.35918	0.648953	0.722422
Upper	-1.40061	-1.11687	-1.01356
Upper	0.948181	0.748028	0.728431
Upper	0.533172	0.519384	0.750902
Upper	-0.8938	-0.411307	-0.852804
Upper	-0.0896831	-0.06468	0.105832
Upper	0.0459294	-0.357058	-0.421175
Upper	0.525329	0.636765	0.853185
Upper	-0.593903	-0.475765	-0.298412
Upper	0.681337	0.392233	0.756005
Upper	1.58092	0.836483	0.914907
Upper	-0.671647	-0.553784	-0.920755
Upper	0.395251	0.513081	0.412945
Upper	0.856318	0.782165	0.641322
Upper	-0.416051	-0.482646	-0.190939
Upper	0.272747	0.854746	0.803031
Upper	1.07354	0.790699	1.07713
Upper	1.61551	1.99547	1.6224
Upper	-0.779784	-0.188006	-0.69103
Upper	1.82152	1.95824	1.87413
Upper	0.285826	0.260586	0.506654
Upper	0.949345	0.281036	0.205539
Upper	0.412111	0.243594	0.510389
Upper	-0.413824	-0.614098	-0.240925
Upper	-0.577899	-0.558364	-0.866224
Upper	0.720305	1.2023	0.97599
Upper	0.501763	0.938344	0.665428
Upper	1.69518	1.17954	0.939084
Upper	-1.30673	-0.759446	-0.943683
Upper	0.607559	0.902284	0.885664
Upper	1.3239	1.24514	1.37933
Upper	-0.975058	-0.568415	-0.59437
Upper	0.399737	0.148815	-0.578536
Upper	0.427317	0.500744	0.868411
Upper	2.19805	1.36148	1.05237
Upper	-1.52864	-0.613144	-1.37008
Upper	-0.362868	-0.555072	-0.306725
Upper	1.4761	0.619646	0.758502
Upper	-0.382168	-0.601661	-0.819456
Upper	0.274561	-0.023823	0.623776

## Sheet: Fig. 3h
Location	CD3 - IT	CD8 - IT	CD20 - IT
Lower	2.20314	1.00821	0
Lower	12.8923	16.5758	0
Lower	30.6277	7.30888	1.30516
Lower	18.1751	86.7226	0.823447
Lower	128.953	132.392	3.84409
Upper	85.5668	65.5984	0.297402
Lower	61.6124	129.953	48.815
Upper	30.3844	215.183	0.443817
Upper	0.933279	0.642926	0.0207395
Upper	5.37013	17.6978	0.126996
Upper	27.7184	26.7465	0.150803
Lower	13.2105	19.0152	0.08263
Upper	258.978	184.038	39.2464
Upper	80.6707	126.867	6.89493
Lower	38.0663	145.242	1.69981
Upper	6.8773	2.75092	0
Lower	18.1389	52.6029	0
Lower	35.2245	48.9316	0
Upper	16.7487	3.34975	0
Upper	104.135	127.353	0.421051
Lower	6.23756	26.094	0
Lower	35.6133	39.3293	0.764805
Upper	21.8803	53.4016	0.410256
Lower	4.86988	3.87836	0.149168
Upper	20.4264	9.9641	3.33629
Upper	5.88923	10.1642	0.149473
Lower	5.72742	6.78192	0.175751
Upper	48.9191	51.0029	2.08378
Lower	6.00435	3.31747	0.0548342
Upper	56.6913	88.3652	14.7894
Upper	17.1367	46.4585	0.172228
Lower	29.5568	7.1344	5.096
Upper	129.372	483.668	4.82121
Lower	1.71294	2.43127	0.110512
Upper	49.6748	28.9638	2.9428
Lower	169.432	450.753	99.1017
Upper	100.479	215.791	4.33135
Upper	143.15	209.588	181.53
Upper	129.083	266.027	1.05268
Upper	44.4451	86.8159	0.430032
Upper	58.2305	67.329	0.909852
Lower	3.53454	3.35506	0.220909
Lower	13.6904	20.5912	1.73139
Lower	15.9839	10.8352	0.183648
Upper	3.71283	3.3282	0.259034
Lower	12.791	21.3183	0
Lower	99.1686	83.1707	446.452
Lower	241.836	392.756	0
Lower	4.14039	4.14039	0
Lower	13.8127	3.75915	0
Lower	9.70944	13.9296	0.0951906
Upper	102.946	99.7286	175.424
Lower	25.1095	26.3903	0.526773
Lower	5.58551	2.35179	0
Lower	2.42516	8.08388	0
Lower	51.979	73.981	0.638619
Lower	0.270981	1.25637	0
Upper	46.1744	197.512	0.357675
Upper	147.479	155.811	14.2371
Upper	67.1116	78.1688	27.8991
Lower	1.53638	1.11388	0.0691372
Lower	19.8691	33.8033	3.61257
Lower	4.74061	9.78543	0.152105
Lower	1.13616	0.994139	0

## Sheet: Fig. 4c
Response	CD8_T_cells_Zscore	IFNG_Zscore
1	1.48511	0.99224
0	0.662119	0.11694
1	0.697306	0.541876
0	0.0921661	-0.0630477
0	0.157981	-0.22058
1	-0.736146	-1.00635
0	0.0120461	-1.00635
0	0.145504	0.481304
1	0.443823	0.59651
0	-0.620084	-1.00635
0	2.25527	2.50039
0	0.644999	1.55382
0	1.8249	1.08022
0	-0.896612	-1.00635
0	-0.285005	-1.00635
0	-0.462896	-1.00635
0	-1.37656	-1.00635
0	-0.969153	0.508737
0	-0.324402	-1.00635
1	0.875076	1.8063
0	-1.38227	-1.00635
1	1.07326	0.796282
0	0.499158	0.59983
0	1.29036	1.76235
0	-0.159707	0.149314
1	0.560184	0.153924
0	0.260418	-1.00635
0	-0.40559	0.157818
1	-1.22472	-1.00635
1	-1.44078	-0.165181
1	0.802891	0.548016
0	-0.981418	-1.00635
0	-0.855053	-1.00635
0	-0.551724	0.191795
0	-1.11046	-1.00635

## Sheet: Fig. 4f
Response	CAF	TAM	MDSC
1	-0.899412	-0.0446284	-0.375696
0	0.99525	0.273931	-0.0912005
1	0.687134	0.291127	0.306242
0	-0.601435	-0.236706	-0.246099
0	0.612807	-0.000935501	0.337053
1	-0.423673	-0.198523	-0.101363
0	0.707214	0.437056	0.482791
0	-0.0646262	0.285997	0.0533722
1	-0.0989222	0.338824	0.060312
0	-0.394321	-0.306584	-0.0367984
0	0.125752	0.390387	0.382328
0	1.94185	0.565574	0.646688
0	-0.584871	0.0169778	-0.129051
0	0.43841	0.325226	0.115259
0	-0.896145	-0.708845	-0.634575
0	-0.0287508	-0.240659	0.2704
0	-0.0641841	-0.387333	0.0202955
0	-0.791201	-0.518651	0.0542525
0	0.518442	0.000722234	0.224146
1	-0.354272	-0.0197255	-0.140508
0	-0.13229	-0.215497	0.462714
1	-0.450835	-0.245782	-0.0988199
0	0.443996	0.72288	-0.171965
0	1.53186	0.606213	-0.0145629
0	-0.327108	-0.0700207	0.144613
1	-0.310153	-0.142954	0.0188803
0	-0.342231	0.0765133	-0.0907298
0	-0.294869	-0.373093	-0.0713101
1	0.191446	-0.419521	-0.319788
1	0.481937	-0.145638	0.290156
1	-0.54802	-0.143481	0.162438
0	0.334879	-0.252877	0.433709
0	-1.39831	-0.177028	0.0454011
0	-0.0868515	-0.190368	0.176836
0	0.16916	-0.0863101	0.197039

## Sheet: Fig. 4g
Response	TGFb_sig_ave
1	-0.488196
0	0.498474
1	0.14676
0	0.00582963
0	0.911359
1	0.424231
0	0.0910135
0	-0.239987
1	-0.157316
0	-0.0554356
0	0.327954
0	0.513556
0	-0.60099
0	-0.158101
0	-0.852577
0	-0.244264
0	0.148448
0	0.0112326
0	0.222536
1	-0.323248
0	-0.577312
1	0.00368362
0	0.612245
0	0.789729
0	-0.198543
1	0.226086
0	-0.314537
0	-0.299957
1	-0.216941
1	-0.0288429
1	-0.0565606
0	0.887323
0	-0.897885
0	-0.311897
0	0.202131

## Sheet: Fig. S1f
Location	B_cells_Zscore	CD45_Zscore	DC_Zscore	Exhausted_CD8_Zscore	Macrophages_Zscore	Mast_cells_Zscore	Neutrophils_Zscore	NK_CD56dim_cells_Zscore	NK_cells_Zscore	T-cells_Zscore	Th1_cells_Zscore	Treg_Zscore
Lower	0.266768	-0.447118	0.0439416	-0.725608	-0.435905	-0.45301	0.0624617	0.277204	-0.785627	-0.328284	-0.468579	-0.75631
Lower	-0.596785	-0.696197	-0.0263364	-0.61006	0.034122	-0.445633	-0.475762	-0.264429	-0.876263	-1.2014	-0.659756	-1.37579
Lower	-0.00112928	0.514062	1.27857	0.398372	0.811042	0.511566	-0.0192177	0.176025	0.427436	0.300225	1.1712	1.48222
Lower	0.846492	-0.17068	0.234236	-0.37116	-0.126016	0.409973	1.11657	-0.331296	-0.0224444	-0.0826825	0.0304349	0.581589
Lower	-0.900393	-1.39668	-0.974088	-0.533587	-0.972856	-0.869628	-0.736417	-0.579013	-0.230582	-0.545	-0.766064	0.00700423
Lower	-0.722151	-1.05508	-0.238232	-0.767944	-0.220949	-0.659074	-0.473567	-0.535856	-0.587287	-0.881202	-0.924606	-0.471615
Lower	-0.982951	-1.46234	-1.08681	-0.876166	-0.725992	-0.215527	-0.221979	-1.10965	-0.827438	-1.29671	-0.233907	-1.3896
Lower	-0.738349	-2.18299	-0.806244	-1.63267	-1.34278	-0.334765	-0.846068	-0.824989	-1.2056	-0.948011	0.0171993	-2.14405
Lower	-0.709022	-0.958225	0.401325	-0.303549	-0.346245	-0.787376	-0.284664	-0.0260868	-0.145748	-0.648471	-1.02362	-0.540861
Lower	-0.584372	-0.823023	-0.556856	-0.504701	-0.99311	-0.680186	-0.720553	-0.67602	0.248294	-0.515154	-1.15104	-0.0293669
Lower	-0.0856588	0.528119	1.06283	1.13615	0.526063	-0.430367	1.12115	0.448197	0.567743	0.81148	1.13182	0.0436008
Lower	2.18472	1.42516	0.223286	0.279443	0.731756	-0.199545	-0.0324904	0.911153	0.80749	0.898075	0.592677	0.221824
Lower	-0.685642	-0.498757	-0.238915	-0.312671	-0.431884	-0.396223	-0.0235504	-0.0669532	-0.372887	-0.558921	-0.50037	-0.149784
Lower	-0.696952	-1.80181	-0.84792	0.822414	-1.27339	-0.388176	-0.28561	-0.795257	0.112348	-1.38442	-0.377834	-0.330907
Lower	-0.862996	-1.64111	-1.43529	-0.790301	-0.758134	-0.358678	-0.78388	-0.344209	-1.2056	-0.975544	-0.728432	0.0164398
Lower	1.13115	0.867637	0.584686	0.249863	-0.591251	1.45818	0.716403	0.92119	0.0128862	0.823454	0.244188	1.18146
Lower	0.0259976	-0.613518	-0.636756	-0.821016	-0.286142	-0.256272	-0.664729	-0.580443	-0.186966	0.0253188	-0.336262	-0.480138
Lower	-0.542405	-0.00100069	-0.446609	-0.249445	-0.376966	0.569774	-0.13905	0.0659454	0.225589	0.0739327	-0.733173	-0.149829
Lower	-0.89003	-1.03476	-0.0831712	-0.343196	-0.487957	-0.353762	-0.697716	-0.232411	0.497776	-1.0036	-0.389743	-1.42311
Lower	-1.11857	-1.98363	-0.339222	-1.40794	-1.17785	-0.84657	-1.20714	-0.823857	-1.0085	-1.48223	-1.83706	-1.35424
Lower	-0.328719	1.37093	1.27806	1.22076	1.84304	-0.380141	1.28793	1.33725	0.904712	1.36273	1.53222	1.2425
Lower	0.44157	0.172828	-0.00163458	0.34433	-0.779918	0.93484	-0.427839	0.888378	0.467224	0.492059	-0.336156	0.931043
Lower	1.5574	1.29423	0.808054	1.9442	0.77196	0.113363	0.47792	0.766564	1.52459	1.78848	1.62582	2.85161
Lower	-0.308602	-0.455382	-0.443144	-0.238542	0.185629	-0.665101	-0.671811	0.30125	-0.321303	-0.00148866	-0.883401	0.558148
Lower	-0.454525	-0.914079	0.383179	-0.325506	-0.477145	1.84633	-0.479051	-0.229238	0.129283	-0.60283	-0.95052	-0.383106
Lower	-0.643258	0.612754	-2.46772	-0.979037	1.33314	-0.112303	-0.128556	-0.109203	-1.2056	-1.20111	-1.83706	1.6798
Lower	-0.193634	0.0861585	0.00302116	-0.334834	1.0451	-0.797576	-0.87661	-0.656034	-0.517314	0.088074	-1.11205	-0.489946
Lower	1.15096	1.37309	0.399057	0.29348	-0.232919	1.26322	0.0605198	-0.204286	-0.131164	1.20377	1.10558	1.4505
Lower	-0.330364	0.101476	0.327799	0.0625499	-0.752576	0.109706	0.104574	-0.432254	-0.905178	0.169282	-0.538676	-0.296793
Lower	1.64358	1.26997	0.585931	0.670142	-0.174716	0.722715	0.685784	0.394985	0.527381	0.99648	0.802034	0.564836
Lower	-0.371598	0.711768	0.334835	0.0227279	0.756087	-0.860302	-0.784788	-0.447619	-0.899203	0.400671	-1.83706	0.0392117
Lower	-1.02433	-1.63891	0.242349	-0.393378	-1.31226	-0.916417	-0.923586	-0.978829	-0.00958526	-1.89582	-1.14642	-2.05836
Lower	-0.556947	-0.6627	0.268291	-0.0947409	-0.0988048	-0.235205	0.079382	0.0534722	0.298471	-0.377747	-0.494162	-0.516725
Lower	-1.06813	0.0851645	0.167653	0.112763	1.01285	-0.810277	-0.844399	-0.687485	-0.298845	-0.400931	-0.575367	-0.427631
Lower	-0.253351	0.787563	0.571838	1.00915	0.714474	-0.453425	0.779715	0.59469	0.56207	0.815034	0.509719	-0.757276
Lower	-0.17603	-0.582781	0.255492	-0.20179	-0.17414	-0.239744	0.288958	-0.252026	-0.223324	-0.471206	-0.818259	-0.0748087
Lower	-0.833741	-2.32371	-0.88884	-0.700378	-1.4505	-0.904486	-1.04083	-0.647311	-1.2056	-1.65957	-0.968347	0.356744
Lower	0.401736	-0.33111	0.331791	-0.663061	0.712165	0.591043	0.482295	-0.313863	-0.513324	-0.574501	-0.844845	-0.291222
Lower	0.10669	1.05707	1.01208	0.432842	0.372391	2.68078	-0.175456	0.253002	0.380583	1.15551	0.432762	2.22227
Lower	-0.95605	-1.65327	-0.438854	-1.11266	-1.20522	-1.02518	-0.800031	-1.00113	-1.2056	-1.77941	-1.03313	-1.65226
Lower	-0.898608	-1.15926	-0.410514	-0.986009	-0.716246	-0.563423	-0.0740746	-1.10965	-1.2056	-1.57655	-0.910997	-0.440332
Lower	-0.126397	-0.175385	-0.19246	0.0015943	-0.487152	0.608053	0.750592	-0.530765	-1.03138	-0.391392	-1.19032	0.231052
Lower	0.643984	0.032706	0.0364803	-0.239197	-0.597494	1.98891	2.05375	-0.104861	-0.435935	-0.0953235	-0.484127	0.577649
Lower	-0.879473	0.581564	-0.0407111	0.0208243	0.822089	-0.73366	0.601558	-0.247505	0.216666	0.685789	1.70912	0.0987399
Lower	0.270084	-0.406989	-0.484657	-0.0182895	-1.02674	0.859125	-0.222045	-0.696456	-0.0637557	0.0708646	0.40634	-0.851403
Lower	-0.0845858	-0.731119	-0.745344	0.254682	-0.593666	-0.900882	-0.270355	0.456402	-0.14579	0.0606468	0.0223278	-0.22524
Lower	0.302793	0.390895	1.26688	0.307079	1.20132	0.429835	0.552873	0.253813	0.101742	0.380277	0.409839	1.46734
Lower	-0.261018	-1.00553	-0.597656	-0.869667	-0.0655439	-0.50399	0.0346925	0.356627	-1.2056	-1.36682	-0.949595	-0.962645
Lower	-0.295158	-2.0548	-0.725674	-1.07107	-1.5373	0.452567	-0.38538	-0.133326	-1.2056	-1.67564	-1.83706	-1.24645
Lower	-0.799648	-0.869229	0.0707412	-0.34519	-0.417432	0.273234	-0.228081	-0.695334	-0.773069	-0.640595	-0.209748	-0.776595
Lower	1.31727	0.885716	1.54715	0.33685	0.279849	2.37341	-0.270807	1.05414	0.499376	0.96194	1.11253	1.26706
Lower	1.08792	0.848592	1.37892	0.053416	0.70711	-0.754252	1.67959	1.27345	0.674056	0.310182	0.938027	0.549344
Lower	0.830502	0.516228	0.791128	0.0741453	0.639518	0.492026	1.51951	0.0515437	-0.758239	-0.349605	-0.333764	0.842026
Lower	-0.0807572	-0.37847	0.661031	-0.69573	-0.323583	1.46457	-0.0074023	-0.184322	0.0225244	-0.377582	-0.45087	0.0280716
Lower	0.552803	0.2021	-0.247727	0.0442988	0.350791	-0.932215	-0.630948	-0.115745	0.242019	0.175453	0.313618	0.0673411
Lower	-0.199581	0.89403	0.381299	0.719762	0.666842	0.923054	-0.238098	-0.220269	0.443472	0.776264	0.686081	1.09767
Lower	2.1752	2.36803	1.4526	1.88457	1.68187	2.36441	0.251557	1.25042	1.8025	2.37759	2.44607	3.23772
Lower	-0.28681	0.0953178	0.306769	0.0467705	0.25312	0.636658	-0.507592	-0.580594	0.567125	0.0243428	-0.122535	0.312229
Upper	0.0969397	0.333246	0.65012	-0.955551	-0.784373	-0.0596012	-0.213267	-0.792816	-0.497284	0.185159	1.18822	0.458934
Upper	-0.0789332	0.285186	-0.285945	0.156879	0.303614	1.91717	-0.179528	-0.11973	0.525435	0.431765	0.744567	0.504557
Upper	-0.485609	-0.396929	-1.09096	-0.404524	-0.3345	0.839319	-0.524159	-0.589601	-0.416775	-0.857263	-1.83706	-1.56763
Upper	0.278819	0.771821	0.100474	0.708687	0.32024	-1.02518	-0.593246	0.34189	0.928651	0.91643	0.997629	-0.214746
Upper	-0.869322	-1.0788	-1.14172	-0.785068	-0.849533	-0.537343	-0.375002	-0.232834	-0.944361	-1.05763	-0.903188	-0.13383
Upper	1.41397	1.0596	-0.639089	0.362512	-0.80219	-0.389539	0.169405	0.664203	0.130568	1.10426	0.75748	-0.0884929
Upper	1.03328	1.1455	0.727815	1.03436	0.800869	1.27164	-0.214532	0.249938	0.379369	0.643142	1.30503	0.960735
Upper	-0.670966	-0.938003	-0.259885	-0.582271	-0.296809	-0.820178	1.09157	-0.584206	-0.655048	-1.2304	-0.425179	-1.05958
Upper	-0.654571	-0.0627215	0.247121	0.291436	0.0165884	-0.896557	0.813734	-0.575234	-0.124051	0.0310778	0.184463	-0.073039
Upper	-0.564236	-0.676997	-0.253607	-0.747701	-1.08398	-0.723654	0.0338177	0.166188	-0.778695	-0.633495	-0.333828	-0.515946
Upper	1.11095	1.38971	0.269553	0.40656	0.161644	-0.251961	-0.645216	-0.149584	-0.602684	1.22978	1.71325	0.0504604
Upper	-0.991889	0.110172	-0.236685	-0.383307	-0.269707	-0.377377	-0.710937	-0.733941	-0.596893	-1.00505	-1.83706	0.250015
Upper	0.012344	0.46546	-0.533937	0.78503	0.550977	-0.743753	-0.0362307	0.138802	1.27374	0.706446	0.659553	-0.337668
Upper	-0.284965	0.719276	0.00419508	0.361547	0.692712	-0.32261	-0.468771	0.423941	1.81064	0.505268	-1.09137	-0.0760022
Upper	-0.698179	-0.946636	-0.660979	-0.432938	-0.984771	-0.576833	-0.508178	-0.841169	0.227053	-0.960589	0.185619	-0.0590568
Upper	-0.32292	0.818317	0.877161	0.821104	1.67986	-1.02518	0.875769	0.700029	0.306834	0.0989936	0.189092	0.173615
Upper	1.22272	1.02254	0.100453	0.933187	-0.387266	1.3604	0.29797	0.912685	1.75817	0.964739	1.32313	0.652332
Upper	-0.485913	-0.66723	-0.907221	-0.29886	-0.562939	-0.097475	-0.422696	-0.389853	0.0468315	-0.524742	-0.567907	-0.558812
Upper	0.575108	0.746151	1.35084	0.642195	0.169609	0.508633	-0.489392	0.862242	1.06072	0.917623	0.45988	1.16701
Upper	0.53064	0.81908	0.674338	0.675796	1.02693	-0.27454	0.533058	0.852527	1.56768	0.624503	0.173054	0.516378
Upper	0.283732	1.42913	1.71	1.42368	1.91233	-0.667693	1.22738	2.25992	1.40399	1.49611	1.35622	1.08947
Upper	-0.734846	-0.521231	0.768011	-0.817988	0.488357	-0.846461	0.202702	-0.682802	-0.540735	-0.959052	-0.435739	-0.707165
Upper	1.46223	1.76497	0.400264	1.38207	0.668718	1.15362	0.552745	2.42191	1.80972	2.05055	1.72168	0.711632
Upper	0.738655	0.386035	-0.12591	0.201554	0.0185947	0.583011	0.0229781	-0.112773	-0.038272	0.546801	0.881452	0.910507
Upper	0.836771	0.576739	-0.567178	-0.141668	1.01855	-0.962776	0.0295985	-0.255998	0.280806	0.824765	0.10926	0.102968
Upper	0.55707	0.42421	-0.188598	0.154628	-0.406442	-1.02518	0.148309	0.00895827	0.116884	0.621194	0.571017	-0.0361815
Upper	-0.13888	-0.129074	-1.53256	-0.850588	-1.04174	-0.451957	-0.839564	-0.543944	-1.2056	-0.0533054	1.6308	-3.07195
Upper	-0.363183	0.163282	-0.379836	-0.948757	-0.362073	-0.322865	1.2073	0.31586	-0.873309	-0.578462	0.0557502	-0.254522
Upper	0.710438	0.806067	-0.25991	0.55682	0.227626	-0.246802	0.0772378	0.243664	0.449559	0.840163	0.686463	-0.301883
Upper	0.441123	1.34582	1.38564	1.00879	0.857774	1.73556	2.56122	0.763484	1.03155	1.21903	0.445219	1.94646
Upper	0.25927	0.894666	0.532046	0.82113	0.763333	-0.861639	-0.107767	1.01615	1.28819	1.02612	1.27576	-0.734491
Upper	-0.948678	-1.26754	-2.09903	-0.856567	-1.14629	-0.899486	-0.790922	-0.695976	-0.185241	-1.03282	-0.717105	-0.41985
Upper	1.44722	0.848991	-0.0056195	0.542345	0.559021	0.733893	-0.000882636	1.59285	0.795134	0.933569	1.57	1.00448
Upper	0.648535	0.886816	0.536685	0.892828	0.695087	0.7371	0.562735	1.32201	1.01421	0.954509	0.83347	0.794068
Upper	-0.458999	-0.950013	-0.467641	0.0237015	-0.55059	-0.523653	0.0831177	-0.266419	-0.598562	-0.489768	-0.107381	-0.372046
Upper	0.333903	0.46885	0.286927	0.555238	0.0815907	2.30282	0.472229	0.0499186	-0.271877	0.537067	0.465461	0.397024
Upper	-0.161864	0.303274	-0.219441	0.0558599	0.0624493	-0.753957	-0.138305	-0.142558	0.230158	0.470509	-0.00488152	-0.452655
Upper	1.45757	1.92541	1.35407	0.615247	3.10311	0.737195	1.01512	0.581685	0.628593	1.29085	2.22553	-1.49767
Upper	-0.93064	-1.23335	-0.818294	-0.487608	-1.37038	-0.919311	-1.00032	-0.955708	-1.2056	-1.49773	-1.83706	-0.867901
Upper	-0.636934	-0.401096	-0.517444	-0.326394	0.212106	-0.199684	0.0139126	-0.558152	-0.367919	-0.628873	-0.628953	-0.930129
Upper	-0.184167	0.697147	-0.172536	0.536285	0.236477	-0.780259	-0.423365	-0.390102	0.382511	1.07418	0.699858	-0.164372
Upper	-0.476285	-0.832021	-1.38171	-0.383713	-0.663689	-0.351844	-0.676095	-0.725941	-0.036797	-0.734324	-1.13811	-0.632583
Upper	0.2818	0.530657	-0.519904	0.22995	0.787541	-0.558998	0.258816	0.133355	-0.0546656	0.0607292	0.21124	0.276917

## Sheet: Fig. S3b
Location	CD3_stroma	CD8_stroma	CD20_stroma	CD68_stroma	FoxP3_stroma
Lower	89.2243	40.5259	15.7554	12.638	11.964
Lower	37.1686	25.0173	1.42956	15.0104	15.0104
Lower	279.549	115.764	18.5683	60.187	74.5294
Lower	23.6003	49.7442	0.450756	39.57	0.869315
Lower	299.241	229.323	7.06983	23.2411	23.3061
Upper	288.423	183.772	6.95147	18.7058	86.1983
Lower	255.636	615.878	638.393	53.3987	103.609
Upper	158.359	509.245	8.21363	49.9389	58.5906
Upper	87.5478	87.8059	15.228	33.1402	21.3966
Upper	104.367	194.373	4.10294	19.5341	24.0241
Upper	162.299	136.971	11.2845	95.1933	8.6668
Lower	89.8092	85.3933	0.860241	7.51277	8.77446
Upper	395.405	243.136	263.878	162.758	128.934
Upper	678.927	622.384	78.5099	168.41	160.274
Lower	302.316	671.599	33.5081	44.4131	63.8934
Upper	305.495	144.378	7.67224	284.57	39.7562
Lower	254.101	350.534	22.6617	49.663	181.294
Lower	257.152	175.633	2.71481	22.6988	60.329
Upper	173.357	47.0098	11.5841	43.5077	33.9441
Upper	322.918	150.559	3.58641	93.3874	33.6138
Lower	124.755	116.811	0.222733	52.2928	18.6106
Lower	153.389	234.605	5.94048	53.8633	42.5143
Upper	213.898	318.116	17.4168	82.0945	86.8959
Lower	115.264	61.5041	32.0113	43.639	57.9735
Upper	121.809	39.4139	42.9809	43.8176	40.0744
Upper	110.205	189.161	14.1135	113.186	51.8025
Lower	57.44	55.4111	5.39533	8.95716	24.2114
Upper	1369.63	634.193	159.641	131.665	324.528
Lower	525.143	214.896	11.5389	27.6065	246.535
Upper	97.4114	65.6992	17.384	117.206	39.3516
Upper	60.8428	107.503	1.6444	28.1603	28.3659
Lower	305.801	72.9823	97.4149	80.3909	174.811
Upper	407.366	886.709	19.36	53.5665	14.6064
Lower	195.45	190.673	51.6489	145.493	116.434
Upper	64.414	32.2878	2.26338	141.23	13.28
Lower	325.558	286.464	86.8386	39.0947	201.701
Upper	353.968	404.075	14.6839	106.324	98.0713
Upper	33.2508	8.11937	26.8068	4.63964	4.12413
Upper	280.402	283.808	7.70625	11.0798	25.9962
Upper	323.547	255.687	32.0379	92.593	48.4089
Upper	56.9012	92.9386	0.948353	13.2769	13.2769
Lower	61.1789	154.309	20.2457	39.9025	6.47863
Lower	15.9089	7.39428	0.522828	10.5313	3.13697
Lower	368.975	163.728	289.934	209.129	10.4682
Upper	64.8478	33.6352	6.53549	11.9442	12.2259
Lower	192.987	154.39	1.97936	258.306	14.8452
Lower	120.029	74.5238	2430.58	15.6118	16.1719
Lower	360.585	176.339	3.16303	289.417	56.9345
Lower	127.577	73.923	16.6923	121.615	108.5
Lower	139.125	235.321	0.626688	6.58023	13.7871
Lower	66.0271	37.1158	0.820455	277.666	38.2098
Upper	184.772	157.674	679.29	109.766	68.2606
Lower	443.39	425.709	12.2034	69.633	20.0507
Lower	207.208	160.207	69.9958	78.082	101.33
Lower	269.754	87.7822	2.56299	1.92224	64.0746
Lower	133.136	129.396	6.66727	134.67	17.3651
Lower	20.3669	42.9604	11.9844	17.8783	7.9241
Upper	371.119	513.296	8.62723	29.5298	58.5666
Upper	568.452	441.3	171.396	59.4406	133.338
Upper	719.856	466.694	270.838	19.6569	26.632
Lower	115.017	103.987	2.0531	16.2501	44.8187
Lower	541.657	609.73	150.804	172.627	227.997
Lower	97.86	114.674	0.967713	65.6835	33.9304
Lower	10.7998	0.899985	0	0	2.69995

## Sheet: Fig. S3c
Location	CD68 - IT	FoxP3 - IT
Lower	2.12845	1.00821
Lower	25.7846	12.8923
Lower	9.22311	17.9242
Lower	37.2269	1.00117
Lower	133.13	17.7717
Upper	6.79776	34.5836
Lower	22.6924	32.5873
Upper	17.582	16.114
Upper	5.07082	0.0933279
Upper	5.23406	1.40603
Upper	30.9313	1.2902
Lower	2.21035	1.67326
Upper	97.4701	80.754
Upper	88.9447	29.6482
Lower	13.3208	14.6346
Upper	0	0
Lower	5.44168	21.7667
Lower	6.51732	8.68976
Upper	6.69949	3.34975
Upper	16.7218	12.1353
Lower	9.06155	1.38547
Lower	33.0778	13.6667
Upper	27.6923	13.8119
Lower	7.5198	5.32616
Upper	8.47508	19.4076
Upper	33.6613	2.98946
Lower	4.74528	6.61651
Upper	33.3404	23.6161
Lower	3.89323	8.19772
Upper	137.262	42.5453
Upper	27.3843	17.395
Lower	29.5568	33.8035
Upper	56.6356	12.7353
Lower	7.34907	4.4205
Upper	112.188	8.43849
Lower	38.3619	246.156
Upper	52.9569	35.7541
Upper	11.5021	28.8514
Upper	18.7153	8.85289
Upper	15.4053	6.52637
Upper	10.9182	10.9182
Lower	14.9666	0.248523
Lower	14.6179	4.41505
Lower	44.8888	0.537826
Upper	0.863448	0.463122
Lower	55.4276	0
Lower	12.2283	20.0801
Lower	56.3677	32.7297
Lower	5.32336	3.54891
Lower	9.61642	1.48617
Lower	48.8169	8.53543
Upper	45.0387	60.1778
Lower	10.5251	1.82821
Lower	4.70359	11.759
Lower	0	4.44613
Lower	102.316	10.446
Lower	1.18246	0.0739039
Upper	10.9297	8.25403
Upper	31.4447	34.7051
Upper	3.43669	1.21672
Lower	1.77452	1.42115
Lower	31.4809	11.6118
Lower	47.5835	2.96605
Lower	0	0.28404

## Sheet: Fig. S4a
ICB response	CD8 - IT	CD8_stroma
NR	86.8159	255.687
NR	67.329	92.9386
NR	3.35506	154.309
NR	20.5912	7.39428
NR	10.8352	163.728
NR	3.3282	33.6352
NR	21.3183	154.39
NR	83.1707	74.5238
NR	392.756	176.339
NR	4.14039	73.923
NR	3.75915	235.321
NR	13.9296	37.1158
NR	99.7286	157.674
NR	26.3903	425.709
NR	2.35179	160.207
NR	8.08388	87.7822
NR	73.981	129.396
NR	1.25637	42.9604
R	197.512	513.296
R	155.811	441.3
R	78.1688	466.694
R	1.11388	103.987
R	33.8033	609.73
R	9.78543	114.674
R	0.994139	0.899985
